# Supplementary material for: A Light/Pressure Bifunctional Electronic Skin Based on a Bilayer Structure of PEDOT:PSS-Coated Cellulose Paper/CsPbBr3 QDs Film
Source: Polymers (Basel). 2023 Apr 29;15(9):2136. doi: 10.3390/polym15092136 (PMC10181253; doi:10.3390/polym15092136)
Supplement: Supplementary file 1 [file polymers-15-02136-s001.zip]

Archive with 1 entries (1 files):
- polymers-2359616-supplementary.pdf
